# Supplementary material for: PlantDB – a versatile database for managing plant research
Source: Plant Methods. 2008 Jan 8;4:1. doi: 10.1186/1746-4811-4-1 (PMC2235859; doi:10.1186/1746-4811-4-1)
Supplement: Additional file 1 — Installation package for PlantDB. This file contains an empty version of PlantDB, which can be used immediately, and an example database, which can be examined for reference purposes. Unpack into any directory. Opening requires MS Office Access installed on the PC. Note that the pedigree search function of PlantDB requires the MSHFlexgrid ActiveX library. If using the pedigree search function results in an error message because this library is not installed on the user's computer, run the included "ActiveX_for_PlantDB01.MSI" file. This file requires administrator rights for successful installation. [file 1746-4811-4-1-S1.zip]

Archive with 4 entries (3 files):
- PlantDB1/
- Readme.txt
- PlantDB_1_0.mdb
- ActiveX_for_PlantDB01.msi
